# Supplementary material for: Pretreatment Adherence to a Priori-Defined Dietary Patterns Is Associated with Decreased Nutrition Impact Symptom Burden in Head and Neck Cancer Survivors
Source: Nutrients. 2021 Sep 9;13(9):3149. doi: 10.3390/nu13093149 (PMC8464702; doi:10.3390/nu13093149)
Supplement: Supplementary file 1 [file nutrients-13-03149-s001.zip]

Archive with 1 entries (1 files):
- nutrients-1358527-supplementary.pdf
